# Supplementary material for: The Effects of Tocotrienol-Rich Vitamin E (Tocovid) on Diabetic Neuropathy: A Phase II Randomized Controlled Trial
Source: Nutrients. 2020 May 23;12(5):1522. doi: 10.3390/nu12051522 (PMC7284602; doi:10.3390/nu12051522)
Supplement: Supplementary file 1 [file nutrients-12-01522-s001.zip]

Archive with 3 entries (3 files):
- Nutrients Constituents of Tocovid.docx
- Nutrients Detailed Procedure of Nerve Conduction Study.docx
- Nutrients List of Participating Investigators.docx
